# Supplementary material for: The Functional Interaction Between PRDM16 and the SREBP Pathway Controls Lipid Metabolism
Source: Int J Mol Sci. 2025 Oct 22;26(21):10246. doi: 10.3390/ijms262110246 (PMC12609382; doi:10.3390/ijms262110246)
Supplement: Supplementary file 1 [file ijms-26-10246-s001.zip]

Archive with 1 entries (1 files):
- ijms-3875412-supplementary.pdf
